# Supplementary material for: Electrodeposition of Pt-Decorated Ni(OH)2/CeO2 Hybrid as Superior Bifunctional Electrocatalyst for Water Splitting
Source: Research (Wash D C). 2020 Dec 15;2020:9068270. doi: 10.34133/2020/9068270 (PMC7877398; doi:10.34133/2020/9068270)
Supplement: Supplementary Materials — Figure S1: powder XRD patterns of Ni(OH)2 and NC scratched down from the Ti mesh. Figure S2: SEM images of Pt/G (a, b), PN (c, d), and PNC (e, f) at low (a, c, e) and high (b, d, f) magnification. Figure S3: contact angles measured on graphite substrate (a) before and (b–d) after the electrodeposition of Pt (b), PN (c), and PNC (d). Figure S4: (a, b) TEM images and particle size distribution of PN. (c, d) TEM images and particle size distribution of Pt/G. Figure S5: elemental mapping images of PNC. Figure S6: EDS spectra of (a) Pt, (b) PN, and (c) PNC. Figure S7: HER polarization curves of (a) PN and (b) PNC hybrid with different Pt loadings. Figure S8: CV curves of (a) Pt/C, (b) electrodeposited Pt, (c) PN, and (d) PNC. (e) The corresponding linear fitting of the current density versus scan rates. (f) Comparison of ECSA. Figure S9: (a) specific and mass activities derived from the HER polarization curves at 150 mV. Figure S10: polarization curves of 20 wt.% Pt/C before and after 1000 HER cycles. Figure S11: (a) SEM, (b) TEM, (c) HRTEM, and (d) elemental mapping images of PNC after 70 h of HER stability test at 1000 mA cm−2. Insets (a) and (b) show high-magnification SEM image and size distribution of Pt nanoparticles, respectively. Figure S12: (a) XRD pattern of PNC after HER stability test for 70 h at 1000 mA cm−2. High-resolution XPS spectra of (b) Pt 4f, (c) Ni 2p3/2, and (d) O 1s of PNC after stability test. Figure S13: polarization curves of RuO2 before and after 1000 OER cycles. Figure S14: (a) SEM, (b) TEM, (c) HRTEM, and (d) elemental mapping images of PNC after 70 h of OER stability test at 1000 mA cm−2. Insets (a) and (b) show high-magnification SEM image and size distribution of Pt nanoparticles, respectively. Figure S15: (a) XRD patterns of PNC after OER stability test. High-resolution XPS spectra of (b) Pt 4f, (c) Ni 2p3/2, and (d) O 1s regions of PNC after stability test. Figure S16: generated and theoretical volumes of H2 and O2 over time at a consta [file 9068270.f1.zip]

Archive with 5 entries (5 files):
- Movie S1-HER.mp4
- Movie S2-OER.mp4
- Movie S3-water splitting.mp4
- Movie S4-water dissociation process.mp4
- SI20201019.docx
